# Supplementary material for: Potential Harm of IQOS Smoke to Rat Liver
Source: Int J Mol Sci. 2023 Aug 5;24(15):12462. doi: 10.3390/ijms241512462 (PMC10419033; doi:10.3390/ijms241512462)
Supplement: Supplementary file 1 [file ijms-24-12462-s001.zip]

Archive with 1 entries (1 files):
- ijms-2482284-supplementary.pdf
